# Supplementary material for: Network analyses reveal the role of large snakes in connecting feeding guilds in a species‐rich Amazonian snake community
Source: Ecol Evol. 2021 May 1;11(11):6558–68. doi: 10.1002/ece3.7508 (PMC8207408; doi:10.1002/ece3.7508)
Supplement: Supplementary file 9 — Supplementary Material [file ECE3-11-6558-s004.xls]

## Sheet: Banco completo
Table A1: Mass (log), habitat use, and food resources of Amazonian snakes from the studies included in the present study. Mass = average body mass of the snake; T = terrestrial; F = fossorial; SF = semifossorial; Arb = arboreal; SA = semiarboreal; Aq = aquatic. Numbers marked with asterisks indicate those food resources that are secondarily consumed by snake species. The categorization of food re…
Species	Family	Subfamily/Tribe	Mass (g)	Mass (log)	Lifestyle	Module	Big_mammals	Monkey	Medium_mammals	Small_mammals	Bat	Falconidae	Psittacidae	Passeriformes	Fish	Anuran	Anuran eggs and tadpole	Gymnophiona	Urodela	Lizard	Snake	Amphisbaena	Chelonian	Alligator	Birds eggs	Squamata eggs	Onychophore	Mollusk	Earthworm	Myriapoda	Acari	Insect	Degree	Complementary references
Amerotyphlops reticulatus	Typhlopidae		105.769	2.02436	F	0	0	0	0	0	0	0	0	0	0	0	0	0	0	0	0	0	0	0	0	0	0	0	0	0	0	1	1
Anilius scytale	Aniliidae		340.121	2.53163	F	2	0	0	0	0	0	0	0	0	1	0	0	0	0	0	1	1	0	0	0	0	0	0	0	0	0	0	3	Maschio et al. (2010), Silva et al. (2010), Cunha and Vogt (2016)
Atractus alphonsehogei	Dipsadidae	Dipsadini	5.06492	0.704573	F	0	0	0	0	0	0	0	0	0	0	0	0	0	0	0	0	0	0	0	0	0	0	0	1	0	0	0	1
Atractus latifrons	Dipsadidae	Dipsadini	52.4656	1.71987	F	0	0	0	0	0	0	0	0	0	0	0	0	0	0	0	0	0	0	0	0	0	0	0	1	0	1*	1*	3	Bernarde and Abe (2010)
Atractus major	Dipsadidae	Dipsadini	95.7715	1.98124	F	0	0	0	0	0	0	0	0	0	0	0	0	0	0	0	0	0	0	0	0	0	0	0	1	0	0	1*	2	Silva et al. (2010)
Atractus poeppigi	Dipsadidae	Dipsadini	29.5241	1.47018	F	0	0	0	0	0	0	0	0	0	0	0	0	0	0	0	0	0	0	0	0	0	0	0	1	0	0	0	1
Atractus schach	Dipsadidae	Dipsadini	18.8009	1.27418	F	0	0	0	0	0	0	0	0	0	0	0	0	0	0	0	0	0	0	0	0	0	0	0	1	0	0	1*	2
Atractus snethlageae	Dipsadidae	Dipsadini	72.8	1.86213	F	0	0	0	0	0	0	0	0	0	0	0	0	0	0	0	0	0	0	0	0	0	0	0	1	0	0	1*	2
Atractus torquatus	Dipsadidae	Dipsadini	82.4164	1.91601	F	0	0	0	0	0	0	0	0	0	0	0	0	0	0	0	0	0	0	0	0	0	0	0	1	0	0	1*	2
Boa constrictor	Boidae	Boinae	35283.8	4.54757	SA	3	0	1	1	1	1	0	0	1*	0	0	0	0	0	1	0	0	0	0	0	0	0	0	0	0	0	0	6	Pizzato et al. (2009), Bernarde and Abe (2010), Bernarde et al. (2017)
Bothrops atrox	Viperidae	Crotalinae	1803.45	3.2561	SA	2	0	0	0	1	0	0	0	0	0	1	0	0	0	1	1	0	0	0	0	0	0	0	0	1	0	0	5	Silva et al. (2010), Bernarde and Abe (2010)
Chironius fuscus	Colubridae		384.761	2.58519	T	1	0	0	0	0	0	0	0	0	0	1	0	0	1*	1*	0	0	0	0	0	0	0	0	0	0	0	0	3	Silva-Ferreira et al. (2017)
Chironius multiventris	Colubridae		1340.52	3.12727	T	1	0	0	0	0	0	0	0	0	0	1	0	0	0	1	0	0	0	0	0	0	0	0	0	0	0	0	2
Chironius scurrulus	Colubridae		1117	3.04805	T	1	0	0	0	0	0	0	0	0	0	1	0	0	0	1*	0	0	0	0	0	0	0	0	0	0	0	0	2	Bernarde and Abe (2010), Silva et al. (2010)
Clelia clelia	Dipsadidae	Pseudoboini	1722.57	3.23618	T	3	0	0	0	1	0	0	0	1	0	0	0	0	0	1	1	0	0	0	0	0	0	0	0	0	0	0	4	Silva et al. (2010)
Corallus caninus	Boidae	Boinae	3214.8	3.50715	Arb	3	0	0	0	1	1	0	0	0	0	0	0	0	0	1*	0	0	0	0	0	0	0	0	0	0	0	0	3	Pizzato et al. (2009)
Corallus hortulanus	Boidae	Boinae	3922.32	3.59354	Arb	3	0	1	1	1	1	0	1	1	0	1	0	0	0	1	0	0	0	0	0	0	0	0	0	0	0	0	8	Pizzato et al. (2009), Bernarde and Abe (2010), Ribeiro-Junior (2016)
Dendrophidion dendrophis	Colubridae		179.601	2.25431	Arb	1	0	0	0	0	0	0	0	0	0	1	0	0	0	0	0	0	0	0	0	0	0	0	0	0	0	0	1	Prudente et al. (2007), Bernarde and Abe (2010)
Dipsas indica	Colubridae		180.89	2.25741	Arb	5	0	0	0	0	0	0	0	0	0	0	0	0	0	0	0	0	0	0	0	0	0	1	0	0	0	0	1	Bernarde and Abe (2010)
Dipsas pavonina	Colubridae		85.4999	1.93197	Arb	5	0	0	0	0	0	0	0	0	0	0	0	0	0	0	0	0	0	0	0	0	0	1	0	0	0	0	1
Drepanoides anomalus	Dipsadidae	Pseudoboini	107.407	2.03103	T	4	0	0	0	0	0	0	0	0	0	0	0	0	0	0	0	0	0	0	0	1	0	0	0	0	0	0	1	Bernarde and Abe 2010, Silva et al. 2010, Crnobrna et al. (2016)
Drymoluber dichrous	Colubridae		228.193	2.3583	T	4	0	0	0	0	0	0	0	0	0	1	0	0	0	1	1	0	0	0	0	1	0	0	0	0	0	0	4	Bernarde and Abe (2010)
Epicrates cenchria	Boidae	Boinae	4570.45	3.65996	T	3	0	0	0	1	1	0	0	1	0	1	0	0	0	1	0	0	0	0	1	0	0	0	0	0	0	0	6	Pizzato et al. (2009) Bernarde and Abe 2010, Leite and Dorado-Rodrigues (2017)
Epictia tenella	Leptotyphlopidae		3.71299	0.569724	F	0	0	0	0	0	0	0	0	0	0	0	0	0	0	0	0	0	0	0	0	0	0	0	0	0	0	1	1
Erythrolamprus aesculapii	Dipsadidae	Xenodontini	139.16	2.14351	T	2	0	0	0	0	0	0	0	0	1	0	0	0	0	1	1	0	0	0	0	0	0	0	0	0	0	0	3	Bernarde and Abe 2010, Silva and Costa-Campos (2016)
Erythrolamprus breviceps	Dipsadidae	Xenodontini	47.5518	1.67717	T	2	0	0	0	0	0	0	0	0	1	1	0	0	0	0	0	0	0	0	0	0	0	0	1	1	0	0	4
Erythrolamprus pygmaeus	Dipsadidae	Xenodontini	4.86272	0.686879	T	1	0	0	0	0	0	0	0	0	0	1	0	0	0	0	0	0	0	0	0	0	0	0	0	0	0	0	1
Erythrolamprus reginae	Dipsadidae	Xenodontini	98.8366	1.99492	T	1	0	0	0	0	0	0	0	0	0	1	1*	0	0	1*	0	0	0	0	0	0	0	0	0	0	0	0	3	Silva et al. 2010, Albarelli and Santos-Costa 2010, Bernarde and Abe 2010
Erythrolamprus typhlus	Dipsadidae	Xenodontini	112.69	2.05189	T	1	0	0	0	0	0	0	0	0	0	1	0	0	0	1	0	0	0	0	0	0	0	0	0	0	0	0	2	Silva et al 2010, Prado et al. (2016)
Eunectes murinus	Boidae	Boinae	345144	5.538	Aq	3	1	1	0	1	1	0	0	1	1	1	0	0	0	1	1	0	1	1	0	0	0	0	0	0	0	0	11	Rivas et al. (1999), Rivas and Owens (2000), Rivas (2004), Macedo-Bernarde (2006), Pizzato et al. (2009), Bernarde and Abe 2010, Ribeiro-Junior 2016
Helicops angulatus	Dipsadidae	Hydropsini	179.554	2.2542	Aq	1	0	0	0	0	0	0	0	0	1	1	1	0	0	1	0	0	0	0	0	0	0	0	0	0	0	0	4	Silva et al. (2010), Kaefer and Montanari (2011), Mendes-Júnior (2013), Teixeira et al. (2017), Tavares-Pinheiro et al. (2019)
Helicops hagmanni	Dipsadidae	Hydropsini	146.115	2.1647	Aq	2	0	0	0	0	0	0	0	0	1	0	0	0	0	0	0	0	0	0	0	0	0	0	0	0	0	0	1	Teixeira et al. (2017)
Imantodes cenchoa	Dipsadidae	Imantodini	515.846	2.71252	Arb	1	0	0	0	0	0	0	0	0	0	1	0	0	0	1	0	0	0	0	0	0	0	0	0	0	0	0	2	Silva et al. (2010), Sousa et al. (2014)
Lachesis muta	Viperidae	Crotalinae	21669.1	4.33584	T	3	0	0	0	1	0	0	0	0	0	0	0	0	0	0	0	0	0	0	0	0	0	0	0	0	0	0	1	Bernarde and Abe (2010)
Leptodeira annulata	Dipsadidae	Imantodini	185.386	2.26808	Arb	1	0	0	0	0	0	0	0	0	0	1	1*	0	0	1	0	0	0	0	0	0	0	0	0	0	0	0	3	Bernarde and Abe (2010)
Leptophis ahaetulla	Colubridae		918.737	2.96319	Arb	1	0	0	0	0	0	0	0	0	0	1	0	0	0	1	0	0	0	0	0	0	0	0	0	0	0	0	2	Vieira and Gomes (2016), Eversole et al. (2018)
Mastigodryas boddaerti	Colubridae		330.952	2.51977	T	4	0	0	0	1	0	0	0	1	0	1	0	0	0	1	0	0	0	0	0	1*	0	0	0	0	0	0	5	Bernarde and Abe (2010)
Micrurus averyi	Elapidae	Elapinae	112.542	2.05131	F	2	0	0	0	0	0	0	0	0	0	0	0	0	0	1	1	0	0	0	0	0	0	0	0	0	0	0	2
Micrurus hemprichii	Elapidae	Elapinae	204.844	2.31142	F	2	0	0	0	0	0	0	0	0	0	0	0	0	0	1	1	1	0	0	0	0	1	0	0	0	0	0	4
Micrurus lemniscatus	Elapidae	Elapinae	557.489	2.74624	SF	2	0	0	0	0	0	0	0	0	1	0	0	1	0	1	1	1	0	0	0	0	0	0	0	0	0	0	5	Silva et al. (2010)
Micrurus spixii	Elapidae	Elapinae	784.554	2.89462	SF	2	0	0	0	0	0	0	0	0	0	0	0	0	0	1	1	1	0	0	0	0	0	0	0	0	0	0	3	Bernarde and Abe (2010)
Micrurus surinamensis	Elapidae	Elapinae	496.791	2.69617	Aq	2	0	0	0	0	0	0	0	0	1	0	0	0	0	1*	1	0	0	0	0	0	0	0	0	0	0	0	3	Silva et al. (2010), Pinto et al. (2011)
Oxybelis aeneus	Colubridae		341.664	2.5336	Arb	1	0	0	0	0	0	0	0	0	0	1	0	0	0	1	0	0	0	0	0	0	0	0	0	0	0	0	2	Silva et al. (2010), Bernarde et al. (2017)
Oxybelis fulgidus	Colubridae		828.282	2.91818	Arb	3	0	0	0	0	0	0	0	1	0	0	0	0	0	1	0	0	0	0	0	0	0	0	0	0	0	0	2	Bernarde and Abe (2010), Capurucho and Costa (2012), Viana et al. (2014), Pena et al. (2017), Gama et al. (2018), Hernández-Ruz (2019)
Oxyrhopus aff melanogenys	Dipsadidae	Pseudoboini	176.461	2.24665	T	3	0	0	0	1*	0	0	0	1	0	0	0	0	0	1	0	0	0	0	0	0	0	0	0	0	0	0	3	Silva et al. (2010), Bernarde and Abe (2010)
Oxyrhopus formosus	Dipsadidae	Pseudoboini	180.444	2.25634	T	1	0	0	0	0	0	0	0	0	0	0	0	0	0	1	0	0	0	0	0	0	0	0	0	0	0	0	1
Philodryas argentea	Dipsadidae	Philodryadini	350.93	2.54522	Arb	1	0	0	0	0	0	0	0	0	0	1	0	0	0	1	0	0	0	0	0	0	0	0	0	0	0	0	2	Bernarde and Abe (2010)
Philodryas viridissima	Dipsadidae	Philodryadini	267.796	2.4278	Arb	1	0	0	0	1	0	0	0	0	0	1	0	0	0	1	0	0	0	0	0	0	0	0	0	0	0	0	3	Jorge and Simões (2018)
Phrynonax polylepis	Colubridae		1082.32	3.03436	T	3	0	0	0	1	0	1	0	1	0	0	0	0	0	1	0	0	0	0	0	0	0	0	0	0	0	0	4	Bernarde and Abe (2010)
Pseudoboa coronata	Dipsadidae	Pseudoboini	203.084	2.30768	T	3	0	0	0	1	0	0	0	1*	0	0	0	0	0	1	0	0	0	0	0	0	0	0	0	0	0	0	3
Pseudoboa neuwiedii	Dipsadidae	Pseudoboini	277.522	2.4433	T	1	0	0	0	0	0	0	0	0	0	0	0	0	0	1	0	0	0	0	0	0	0	0	0	0	0	0	1
Rhinobothryum lentiginosum	Colubridae		389.674	2.5907	T	1	0	0	0	0	0	0	0	0	0	0	0	0	0	1	0	0	0	0	0	0	0	0	0	0	0	0	1	Bernarde and Abe (2010)
Siphlophis cervinus	Dipsadidae	Pseudoboini	178.225	2.25097	Arb	1	0	0	0	0	0	0	0	0	0	1	0	0	0	1	0	0	0	0	0	0	0	0	0	0	0	0	2
Siphlophis compressus	Dipsadidae	Pseudoboini	418.506	2.6217	Arb	1	0	0	0	0	0	0	0	0	0	0	0	0	0	1	0	0	0	0	0	0	0	0	0	0	0	0	1
Spilotes pullatus	Colubridae		3030.07	3.48145	Arb	3	0	0	0	1	0	0	0	1	0	1	0	0	0	1	0	0	0	0	1	0	0	0	0	0	0	0	5	Silva et al. (2010)
Spilotes sulphureus	Colubridae		1532.03	3.18527	Arb	3	0	0	0	1	0	0	0	1	0	0	0	0	0	1	0	0	0	0	0	0	0	0	0	0	0	0	3
Taeniophallus brevirostris	Dipsadidae	Echinantherini	29.8227	1.47455	SF	1	0	0	0	0	0	0	0	0	0	0	0	0	0	1	0	0	0	0	0	0	0	0	0	0	0	0	1
Taeniophallus nicagus	Dipsadidae	Echinantherini	24.1914	1.38366	SF	1	0	0	0	0	0	0	0	0	0	1	0	0	0	0	0	0	0	0	0	0	0	0	0	0	0	0	1
Tantilla melanocephala	Colubridae		15.435	1.18851	SF	2	0	0	0	0	0	0	0	0	0	0	0	0	0	0	0	0	0	0	0	0	0	0	0	1	0	0	1
Typhlophis squamosus	Anomalepididae		4.17346	0.620496	F	0	0	0	0	0	0	0	0	0	0	0	0	0	0	0	0	0	0	0	0	0	0	0	0	0	0	1	1
Xenodon rhabdocephalus	Dipsadidae	Xenodontini	120.208	2.07993	T	1	0	0	0	0	0	0	0	0	0	1	0	0	0	0	0	0	0	0	0	0	0	0	0	0	0	0	1	Silva et al. (2010)
Xenopholis scalaris	Dipsadidae	Xenodontinae	12.1136	1.08327	T	1	0	0	0	0	0	0	0	0	0	1	0	0	0	0	0	0	0	0	0	0	0	0	0	0	0	0	1	Bernarde and Abe (2010), Silva et al. (2010)
