# Supplementary material for: Network analyses reveal the role of large snakes in connecting feeding guilds in a species‐rich Amazonian snake community
Source: Ecol Evol. 2021 May 1;11(11):6558–68. doi: 10.1002/ece3.7508 (PMC8207408; doi:10.1002/ece3.7508)
Supplement: Supplementary file 10 — Supplementary Material [file ECE3-11-6558-s006.xls]

## Sheet: Banco completo
Table A1: Mass (log), habitat use and food resources used by Amazonian snakes included in the present study. Food resources were categorized in a less specific taxonomic resolution. Mass = average body mass of the snake; T = terrestrial; F = fossorial; SF = semifossorial; Arb = arboreal; SA = semiarboreal; Aq = aquatic. Numbers marked with asterisks indicate those food resources that are secondar…
Species	Family	Subfamily/Tribe	Mass (g)	Module	Mass (log)	Habitat use	Mammals	Rodents	Bat	Bird	Fish	Anuran	Gymnophiona	Anuran eggs	Tadpoles	Urodela	Lizard	Snake	Chelonian	Alligator	Onychophoran	Amphisbaena	Elongated	Bird eggs	Squamata eggs	Mollusk	Earthworm	Myriapoda	Insect	Degree
Amerotyphlops reticulatus	Typhlopidae		105.769	3	2.02436	F	0	0	0	0	0	0	0	0	0	0	0	0	0	0	0	0	0	0	0	0	0	0	1	1
Anilius scytale	Aniliidae		340.121	6	2.53163	F	0	0	0	0	0	0	1	0	0	0	0	1	0	0	0	1	1	0	0	0	0	0	0	4
Atractus alphonsehogei	Dipsadidae	Dipsadini	5.06492	3	0.704573	F	0	0	0	0	0	0	0	0	0	0	0	0	0	0	0	0	0	0	0	0	1	0	0	1
Atractus latifrons	Dipsadidae	Dipsadini	52.4656	3	1.71987	F	0	0	0	0	0	0	0	0	0	0	0	0	0	0	0	0	0	0	0	0	1	0	1*	1
Atractus major	Dipsadidae	Dipsadini	95.7715	3	1.98124	F	0	0	0	0	0	0	0	0	0	0	0	0	0	0	0	0	0	0	0	0	1	0	1*	1
Atractus poeppigi	Dipsadidae	Dipsadini	29.5241	3	1.47018	F	0	0	0	0	0	0	0	0	0	0	0	0	0	0	0	0	0	0	0	0	1	0	1*	1
Atractus schach	Dipsadidae	Dipsadini	18.8009	3	1.27418	F	0	0	0	0	0	0	0	0	0	0	0	0	0	0	0	0	0	0	0	0	1	0	1*	1
Atractus snethlageae	Dipsadidae	Dipsadini	72.8	3	1.86213	F	0	0	0	0	0	0	0	0	0	0	0	0	0	0	0	0	0	0	0	0	1	0	1*	1
Atractus torquatus	Dipsadidae	Dipsadini	82.4164	3	1.91601	F	0	0	0	0	0	0	0	0	0	0	0	0	0	0	0	0	0	0	0	0	1	0	1*	1
Boa constrictor	Boidae	Boinae	35283.8	1	4.54757	SA	1	1	1	1	0	0	0	0	0	0	1	0	0	0	0	0	0	0	0	0	0	0	0	5
Bothrops atrox	Viperidae	Crotalinae	1803.45	3	3.2561	SA	0	1	0	0	0	1	0	0	0	0	1	0	0	0	0	0	0	0	0	0	0	1	0	4
Chironius fuscus	Colubridae		384.761	5	2.58519	T	0	0	0	0	0	1	0	0	0	1*	1*	0	0	0	0	0	0	0	0	0	0	0	0	1
Chironius multiventris	Colubridae		1340.52	5	3.12727	T	0	0	0	0	0	1	0	0	0	0	1	0	0	0	0	0	0	0	0	0	0	0	0	2
Chironius scurrulus	Colubridae		1117	5	3.04805	T	0	0	0	0	0	1	0	0	0	0	1*	0	0	0	0	0	0	0	0	0	0	0	0	1
Clelia clelia	Dipsadidae	Pseudoboini	1722.57	6	3.23618	T	0	1*	0	0	0	0	0	0	0	0	1*	1	0	0	0	0	0	0	0	0	0	0	0	1
Corallus caninus	Boidae	Boinae	3214.8	1	3.50715	Arb	0	1	0	0	0	0	0	0	0	0	1*	0	0	0	0	0	0	0	0	0	0	0	0	1
Corallus hortulanus	Boidae	Boinae	3922.32	1	3.59354	Arb	1	1	1	1	0	1	0	0	0	0	1	0	0	0	0	0	0	0	0	0	0	0	0	6
Dendrophidion dendrophis	Colubridae		179.601	5	2.25431	Arb	0	0	0	0	0	1	0	0	0	0	0	0	0	0	0	0	0	0	0	0	0	0	0	1
Dipsas indica	Colubridae		180.89	0	2.25741	Arb	0	0	0	0	0	0	0	0	0	0	0	0	0	0	0	0	0	0	0	1	0	0	0	1
Dipsas pavonina	Colubridae		85.4999	0	1.93197	Arb	0	0	0	0	0	0	0	0	0	0	0	0	0	0	0	0	0	0	0	1	0	0	0	1
Drepanoides anomalus	Dipsadidae	Pseudoboini	107.407	4	2.03103	T	0	0	0	0	0	0	0	0	0	0	0	0	0	0	0	0	0	0	1	0	0	0	0	1
Drymoluber dichrous	Colubridae		228.193	4	2.3583	T	0	0	0	0	0	1	0	0	0	0	1	1*	0	0	0	0	0	0	1*	0	0	0	0	2
Epicrates cenchria	Boidae	Boinae	4570.45	1	3.65996	T	0	1	0	1	0	1	0	0	0	0	1	0	0	0	0	0	0	1	0	0	0	0	0	5
Epictia tenella	Leptotyphlopidae		3.71299	3	0.569724	F	0	0	0	0	0	0	0	0	0	0	0	0	0	0	0	0	0	0	0	0	0	0	1	1
Erythrolamprus aesculapii	Dipsadidae	Xenodontini	139.16	6	2.14351	T	0	0	0	0	0	0	0	0	0	0	0	1	0	0	0	0	1	0	0	0	0	0	0	2
Erythrolamprus breviceps	Dipsadidae	Xenodontini	47.5518	3	1.67717	T	0	0	0	0	1	1	0	0	0	0	0	0	0	0	0	0	0	0	0	0	1	1	0	4
Erythrolamprus pygmaeus	Dipsadidae	Xenodontini	4.86272	5	0.686879	T	0	0	0	0	0	1	0	0	0	0	0	0	0	0	0	0	0	0	0	0	0	0	0	1
Erythrolamprus reginae	Dipsadidae	Xenodontini	98.8366	5	1.99492	T	0	0	0	0	0	1	0	0	1*	0	1*	0	0	0	0	0	0	0	0	0	0	0	0	1
Erythrolamprus typhlus	Dipsadidae	Xenodontini	112.69	5	2.05189	T	0	0	0	0	0	1	0	0	0	0	0	0	0	0	0	0	0	0	0	0	0	0	0	1
Eunectes murinus	Boidae	Boinae	345144	2	5.538	Aq	1	1	0	1	1	1	0	0	0	0	1	1	1	1	0	0	0	0	0	0	0	0	0	9
Helicops angulatus	Dipsadidae	Hydropsini	179.554	5	2.2542	Aq	0	0	0	0	1	1*	0	0	1	0	1*	0	0	0	0	0	0	0	0	0	0	0	0	2
Helicops hagmanni	Dipsadidae	Hydropsini	146.115	2	2.1647	Aq	0	0	0	0	1	0	0	0	0	0	0	0	0	0	0	0	0	0	0	0	0	0	0	1
Imantodes cenchoa	Dipsadidae	Imantodini	515.846	5	2.71252	Arb	0	0	0	0	0	1*	0	0	0	0	1	0	0	0	0	0	0	0	0	0	0	0	0	1
Lachesis muta	Viperidae	Crotalinae	21669.1	1	4.33584	T	1	1	0	0	0	0	0	0	0	0	0	0	0	0	0	0	0	0	0	0	0	0	0	2
Leptodeira annulata	Dipsadidae	Imantodini	185.386	5	2.26808	Arb	0	0	0	0	0	1	0	1*	1	0	1*	0	0	0	0	0	0	0	0	0	0	0	0	2
Leptophis ahaetulla	Colubridae		918.737	5	2.96319	Arb	0	0	0	0	0	1	0	0	0	0	1*	0	0	0	0	0	0	0	0	0	0	0	0	1
Mastigodryas boddaerti	Colubridae		330.952	4	2.51977	T	0	1*	0	1*	0	1*	0	0	0	0	1	0	0	0	0	0	0	0	1*	0	0	0	0	1
Micrurus averyi	Elapidae	Elapinae	112.542	6	2.05131	F	0	0	0	0	0	0	0	0	0	0	0	1	0	0	0	0	1	0	0	0	0	0	0	2
Micrurus hemprichii	Elapidae	Elapinae	204.844	6	2.31142	F	0	0	0	0	0	0	0	0	0	0	0	1	0	0	1	1	1	0	0	0	0	0	0	4
Micrurus lemniscatus	Elapidae	Elapinae	557.489	6	2.74624	SF	0	0	0	0	0	0	1	0	0	0	0	1	0	0	0	1	1	0	0	0	0	0	0	4
Micrurus spixii	Elapidae	Elapinae	784.554	6	2.89462	SF	0	0	0	0	0	0	0	0	0	0	1	1	0	0	0	1	0	0	0	0	0	0	0	3
Micrurus surinamensis	Elapidae	Elapinae	496.791	2	2.69617	Aq	0	0	0	0	1	0	0	0	0	0	1*	0	0	0	0	0	0	0	0	0	0	0	0	1
Oxybelis aeneus	Colubridae		341.664	5	2.5336	Arb	0	0	0	1*	0	1	0	0	0	0	1	0	0	0	0	0	0	0	0	0	0	0	0	2
Oxybelis fulgidus	Colubridae		828.282	1	2.91818	Arb	0	0	0	1	0	0	0	0	0	0	1	0	0	0	0	0	0	0	0	0	0	0	0	2
Oxyrhopus aff melanogenys	Dipsadidae	Pseudoboini	176.461	1	2.24665	T	0	1	0	0	0	0	0	0	0	0	1	0	0	0	0	0	0	0	0	0	0	0	0	2
Oxyrhopus formosus	Dipsadidae	Pseudoboini	180.444	5	2.25634	T	0	0	0	0	0	0	0	0	0	0	1	0	0	0	0	0	0	0	0	0	0	0	0	1
Philodryas argentea	Dipsadidae	Philodryadini	350.93	5	2.54522	Arb	0	0	0	0	0	1	0	0	0	0	1	0	0	0	0	0	0	0	0	0	0	0	0	2
Philodryas viridissima	Dipsadidae	Philodryadini	267.796	5	2.4278	Arb	0	1	0	0	0	1	0	0	0	0	1	0	0	0	0	0	0	0	0	0	0	0	0	3
Phrynonax polylepis	Colubridae		1082.32	1	3.03436	T	0	1*	0	1	0	0	0	0	0	0	1*	0	0	0	0	0	0	1	0	0	0	0	0	2
Pseudoboa coronata	Dipsadidae	Pseudoboini	203.084	1	2.30768	T	0	0	0	1*	0	0	0	0	0	0	1	0	0	0	0	0	0	0	0	0	0	0	0	1
Pseudoboa neuwiedii	Dipsadidae	Pseudoboini	277.522	5	2.4433	T	0	0	0	0	0	0	0	0	0	0	1	0	0	0	0	0	0	0	0	0	0	0	0	1
Rhinobothryum lentiginosum	Colubridae		389.674	5	2.5907	T	0	0	0	0	0	0	0	0	0	0	1	0	0	0	0	0	0	0	0	0	0	0	0	1
Siphlophis cervinus	Dipsadidae	Pseudoboini	178.225	5	2.25097	Arb	0	0	1*	0	0	1*	0	0	0	0	1	0	0	0	0	0	0	0	0	0	0	0	0	1
Siphlophis compressus	Dipsadidae	Pseudoboini	418.506	5	2.6217	Arb	0	0	0	0	0	0	0	0	0	0	1	0	0	0	0	0	0	0	0	0	0	0	0	1
Spilotes pullatus	Colubridae		3030.07	1	3.48145	Arb	0	1	0	1	0	1	0	0	0	0	1	0	0	0	0	0	0	1	0	0	0	0	0	5
Spilotes sulphureus	Colubridae		1532.03	1	3.18527	Arb	0	1	0	1	0	0	0	0	0	0	1*	0	0	0	0	0	0	0	0	0	0	0	0	2
Taeniophallus brevirostris	Dipsadidae	Echinantherini	29.8227	5	1.47455	SF	0	0	0	0	0	0	0	0	0	0	1	0	0	0	0	0	0	0	0	0	0	0	0	1
Taeniophallus nicagus	Dipsadidae	Echinantherini	24.1914	5	1.38366	SF	0	0	0	0	0	1	0	0	0	0	0	0	0	0	0	0	0	0	0	0	0	0	0	1
Tantilla melanocephala	Colubridae		15.435	3	1.18851	SF	0	0	0	0	0	0	0	0	0	0	0	0	0	0	0	0	0	0	0	0	0	1	1*	1
Typhlophis squamosus	Anomalepididae		4.17346	3	0.620496	F	0	0	0	0	0	0	0	0	0	0	0	0	0	0	0	0	0	0	0	0	0	0	1	1
Xenodon rhabdocephalus	Dipsadidae	Xenodontini	120.208	5	2.07993	T	0	0	0	0	0	1	0	0	1*	0	0	0	0	0	0	0	0	0	0	0	0	0	0	1
Xenopholis scalaris	Dipsadidae	Xenodontinae	12.1136	5	1.08327	T	0	0	0	0	0	1	0	0	0	0	0	0	0	0	0	0	0	0	0	0	0	0	0	1
