# Supplementary material for: Network analyses reveal the role of large snakes in connecting feeding guilds in a species‐rich Amazonian snake community
Source: Ecol Evol. 2021 May 1;11(11):6558–68. doi: 10.1002/ece3.7508 (PMC8207408; doi:10.1002/ece3.7508)
Supplement: Supplementary file 11 — Supplementary Material [file ECE3-11-6558-s007.xls]

## Sheet: Banco completo
Table A1: Mass (log), habitat use, and food resources used by Amazonian snakes included in the present study. Food resources were categorized in a more specific taxonomic resolution, at the family level, according to the information available in Martins & Oliveira (1998) and the complementary references. Those items that could not be identified at the family level, in the references consulted, we…
Species	Family	Subfamily/Tribe	Mass (g)	Mass (log)	Lifestyle	Module	Bovidae	Tayassuidae	Suidae	Cervidae	Canidae	Caviidae	Atelidae	Callitrichidae	Cebidae	Pitheciidae	Dasypodidae	Erethizontidae	Other_small_Rodents	Marsupials	Rodents	Cricetidae	Dasyproctidae	Didelphidae	Echimyidae	Muridae	Sciuridae	Molossidae	Phylostomatidae	Vespertilionidae	Falconidae	Psittacidae	Passeriformes	Alcedinidae	Bucconidae	Caprimulgidae	Columbidae	Emberizidae	Formicariidae	Furnariidae	Icteridae	Phasianidae	Pipridae	Thamnophilidae	Thraupidae	Tyrannidae	Other_Fishes	Anostomidae	Auchenipteridae
Amerotyphlops reticulatus	Typhlopidae		105.769	2.02436	F	7	0	0	0	0	0	0	0	0	0	0	0	0	0	0	0	0	0	0	0	0	0	0	0	0	0	0	0	0	0	0	0	0	0	0	0	0	0	0	0	0	0	0	0
Anilius scytale	Aniliidae		340.121	2.53163	F	0	0	0	0	0	0	0	0	0	0	0	0	0	0	0	0	0	0	0	0	0	0	0	0	0	0	0	0	0	0	0	0	0	0	0	0	0	0	0	0	0	0	0	0
Atractus alphonsehogei	Dipsadidae	Dipsadini	5.06492	0.704573	F	7	0	0	0	0	0	0	0	0	0	0	0	0	0	0	0	0	0	0	0	0	0	0	0	0	0	0	0	0	0	0	0	0	0	0	0	0	0	0	0	0	0	0	0
Atractus latifrons	Dipsadidae	Dipsadini	52.4656	1.71987	F	7	0	0	0	0	0	0	0	0	0	0	0	0	0	0	0	0	0	0	0	0	0	0	0	0	0	0	0	0	0	0	0	0	0	0	0	0	0	0	0	0	0	0	0
Atractus major	Dipsadidae	Dipsadini	95.7715	1.98124	F	7	0	0	0	0	0	0	0	0	0	0	0	0	0	0	0	0	0	0	0	0	0	0	0	0	0	0	0	0	0	0	0	0	0	0	0	0	0	0	0	0	0	0	0
Atractus poeppigi	Dipsadidae	Dipsadini	29.5241	1.47018	F	7	0	0	0	0	0	0	0	0	0	0	0	0	0	0	0	0	0	0	0	0	0	0	0	0	0	0	0	0	0	0	0	0	0	0	0	0	0	0	0	0	0	0	0
Atractus schach	Dipsadidae	Dipsadini	18.8009	1.27418	F	7	0	0	0	0	0	0	0	0	0	0	0	0	0	0	0	0	0	0	0	0	0	0	0	0	0	0	0	0	0	0	0	0	0	0	0	0	0	0	0	0	0	0	0
Atractus snethlageae	Dipsadidae	Dipsadini	72.8	1.86213	F	7	0	0	0	0	0	0	0	0	0	0	0	0	0	0	0	0	0	0	0	0	0	0	0	0	0	0	0	0	0	0	0	0	0	0	0	0	0	0	0	0	0	0	0
Atractus torquatus	Dipsadidae	Dipsadini	82.4164	1.91601	F	7	0	0	0	0	0	0	0	0	0	0	0	0	0	0	0	0	0	0	0	0	0	0	0	0	0	0	0	0	0	0	0	0	0	0	0	0	0	0	0	0	0	0	0
Boa constrictor	Boidae	Boinae	35283.8	4.54757	TSA	6	0	0	0	0	0	0	1	1	1	1	1	0	0	1	0	1	1	1	1	1	1	1	1	0	0	0	1*	0	0	0	0	0	0	0	0	0	0	0	1*	0	0	0	0
Bothrops atrox	Viperidae	Crotalinae	1803.45	3.2561	TSA	1	0	0	0	0	0	0	0	0	0	0	0	0	0	1	1	0	0	0	1	0	0	0	0	0	0	0	0	0	0	0	0	0	0	0	0	0	0	0	0	0	0	0	0
Chironius fuscus	Colubridae		384.761	2.58519	T	1	0	0	0	0	0	0	0	0	0	0	0	0	0	0	0	0	0	0	0	0	0	0	0	0	0	0	0	0	0	0	0	0	0	0	0	0	0	0	0	0	0	0	0
Chironius multiventris	Colubridae		1340.52	3.12727	T	1	0	0	0	0	0	0	0	0	0	0	0	0	0	0	0	0	0	0	0	0	0	0	0	0	0	0	0	0	0	0	0	0	0	0	0	0	0	0	0	0	0	0	0
Chironius scurrulus	Colubridae		1117	3.04805	T	1	0	0	0	0	0	0	0	0	0	0	0	0	0	0	0	0	0	0	0	0	0	0	0	0	0	0	0	0	0	0	0	0	0	0	0	0	0	0	0	0	0	0	0
Clelia clelia	Dipsadidae	Pseudoboini	1722.57	3.23618	T	2	0	0	0	0	0	0	0	0	0	0	0	0	1	0	0	0	0	0	0	0	0	0	0	0	0	0	0	0	0	0	0	0	0	0	0	1	0	0	0	0	0	0	0
Corallus caninus	Boidae	Boinae	3214.8	3.50715	Arb	6	0	0	0	0	0	0	0	0	0	0	0	0	0	0	1	1	0	1	0	1	0	1	0	0	0	0	0	0	0	0	0	0	0	0	0	0	0	0	0	0	0	0	0
Corallus hortulanus	Boidae	Boinae	3922.32	3.59354	Arb	6	0	0	0	0	0	0	1	0	1	0	0	1	0	0	1	1	0	1	1	1	1	1	1	1	0	1	1	1	0	1	0	0	0	0	1	0	0	0	1	1	0	0	0
Dendrophidion dendrophis	Colubridae		179.601	2.25431	Arb	1	0	0	0	0	0	0	0	0	0	0	0	0	0	0	0	0	0	0	0	0	0	0	0	0	0	0	0	0	0	0	0	0	0	0	0	0	0	0	0	0	0	0	0
Dipsas indica	Colubridae		180.89	2.25741	Arb	4	0	0	0	0	0	0	0	0	0	0	0	0	0	0	0	0	0	0	0	0	0	0	0	0	0	0	0	0	0	0	0	0	0	0	0	0	0	0	0	0	0	0	0
Dipsas pavonina	Colubridae		85.4999	1.93197	Arb	4	0	0	0	0	0	0	0	0	0	0	0	0	0	0	0	0	0	0	0	0	0	0	0	0	0	0	0	0	0	0	0	0	0	0	0	0	0	0	0	0	0	0	0
Drepanoides anomalus	Dipsadidae	Pseudoboini	107.407	2.03103	T	5	0	0	0	0	0	0	0	0	0	0	0	0	0	0	0	0	0	0	0	0	0	0	0	0	0	0	0	0	0	0	0	0	0	0	0	0	0	0	0	0	0	0	0
Drymoluber dichrous	Colubridae		228.193	2.3583	T	5	0	0	0	0	0	0	0	0	0	0	0	0	0	0	0	0	0	0	0	0	0	0	0	0	0	0	0	0	0	0	0	0	0	0	0	0	0	0	0	0	0	0	0
Epicrates cenchria	Boidae	Boinae	4570.45	3.65996	T	6	0	0	0	0	0	1	0	0	0	0	0	0	0	0	0	1	0	0	1	1	0	1	1	0	0	0	1	0	0	0	0	0	1	0	0	1	0	1	0	0	0	0	0
Epictia tenella	Leptotyphlopidae		3.71299	0.569724	F	7	0	0	0	0	0	0	0	0	0	0	0	0	0	0	0	0	0	0	0	0	0	0	0	0	0	0	0	0	0	0	0	0	0	0	0	0	0	0	0	0	0	0	0
Erythrolamprus aesculapii	Dipsadidae	Xenodontini	139.16	2.14351	T	0	0	0	0	0	0	0	0	0	0	0	0	0	0	0	0	0	0	0	0	0	0	0	0	0	0	0	0	0	0	0	0	0	0	0	0	0	0	0	0	0	0	0	0
Erythrolamprus breviceps	Dipsadidae	Xenodontini	47.5518	1.67717	T	7	0	0	0	0	0	0	0	0	0	0	0	0	0	0	0	0	0	0	0	0	0	0	0	0	0	0	0	0	0	0	0	0	0	0	0	0	0	0	0	0	1	0	0
Erythrolamprus pygmaeus	Dipsadidae	Xenodontini	4.86272	0.686879	T	2	0	0	0	0	0	0	0	0	0	0	0	0	0	0	0	0	0	0	0	0	0	0	0	0	0	0	0	0	0	0	0	0	0	0	0	0	0	0	0	0	0	0	0
Erythrolamprus reginae	Dipsadidae	Xenodontini	98.8366	1.99492	T	1	0	0	0	0	0	0	0	0	0	0	0	0	0	0	0	0	0	0	0	0	0	0	0	0	0	0	0	0	0	0	0	0	0	0	0	0	0	0	0	0	0	0	0
Erythrolamprus typhlus	Dipsadidae	Xenodontini	112.69	2.05189	T	1	0	0	0	0	0	0	0	0	0	0	0	0	0	0	0	0	0	0	0	0	0	0	0	0	0	0	0	0	0	0	0	0	0	0	0	0	0	0	0	0	0	0	0
Eunectes murinus	Boidae	Boinae	345144	5.538	Aq	2	1	1	1	1	1	1	0	1	0	0	0	0	0	0	0	0	0	1	0	0	0	1	0	0	0	0	1	0	0	0	0	0	0	0	0	0	0	0	0	0	1	0	0
Helicops angulatus	Dipsadidae	Hydropsini	179.554	2.2542	Aq	3	0	0	0	0	0	0	0	0	0	0	0	0	0	0	0	0	0	0	0	0	0	0	0	0	0	0	0	0	0	0	0	0	0	0	0	0	0	0	0	0	1	1	1
Helicops hagmanni	Dipsadidae	Hydropsini	146.115	2.1647	Aq	3	0	0	0	0	0	0	0	0	0	0	0	0	0	0	0	0	0	0	0	0	0	0	0	0	0	0	0	0	0	0	0	0	0	0	0	0	0	0	0	0	1	0	0
Imantodes cenchoa	Dipsadidae	Imantodini	515.846	2.71252	Arb	1	0	0	0	0	0	0	0	0	0	0	0	0	0	0	0	0	0	0	0	0	0	0	0	0	0	0	0	0	0	0	0	0	0	0	0	0	0	0	0	0	0	0	0
Lachesis muta	Viperidae	Crotalinae	21669.1	4.33584	T	6	0	0	0	0	0	0	0	0	0	0	0	0	1	1	1	0	1	1	1	0	1	0	0	0	0	0	0	0	0	0	0	0	0	0	0	0	0	0	0	0	0	0	0
Leptodeira annulata	Dipsadidae	Imantodini	185.386	2.26808	Arb	1	0	0	0	0	0	0	0	0	0	0	0	0	0	0	0	0	0	0	0	0	0	0	0	0	0	0	0	0	0	0	0	0	0	0	0	0	0	0	0	0	0	0	0
Leptophis ahaetulla	Colubridae		918.737	2.96319	Arb	1	0	0	0	0	0	0	0	0	0	0	0	0	0	0	0	0	0	0	0	0	0	0	0	0	0	0	0	0	0	0	0	0	0	0	0	0	0	0	0	0	0	0	0
Mastigodryas boddaerti	Colubridae		330.952	2.51977	T	5	0	0	0	0	0	0	0	0	0	0	0	0	0	0	1	0	0	0	0	0	0	0	0	0	0	0	0	0	0	0	0	0	0	1	0	0	0	0	0	0	0	0	0
Micrurus averyi	Elapidae	Elapinae	112.542	2.05131	F	5	0	0	0	0	0	0	0	0	0	0	0	0	0	0	0	0	0	0	0	0	0	0	0	0	0	0	0	0	0	0	0	0	0	0	0	0	0	0	0	0	0	0	0
Micrurus hemprichii	Elapidae	Elapinae	204.844	2.31142	F	0	0	0	0	0	0	0	0	0	0	0	0	0	0	0	0	0	0	0	0	0	0	0	0	0	0	0	0	0	0	0	0	0	0	0	0	0	0	0	0	0	0	0	0
Micrurus lemniscatus	Elapidae	Elapinae	557.489	2.74624	SF	0	0	0	0	0	0	0	0	0	0	0	0	0	0	0	0	0	0	0	0	0	0	0	0	0	0	0	0	0	0	0	0	0	0	0	0	0	0	0	0	0	0	0	0
Micrurus spixii	Elapidae	Elapinae	784.554	2.89462	SF	0	0	0	0	0	0	0	0	0	0	0	0	0	0	0	0	0	0	0	0	0	0	0	0	0	0	0	0	0	0	0	0	0	0	0	0	0	0	0	0	0	0	0	0
Micrurus surinamensis	Elapidae	Elapinae	496.791	2.69617	Aq	0	0	0	0	0	0	0	0	0	0	0	0	0	0	0	0	0	0	0	0	0	0	0	0	0	0	0	0	0	0	0	0	0	0	0	0	0	0	0	0	0	1	0	0
Oxybelis aeneus	Colubridae		341.664	2.5336	Arb	5	0	0	0	0	0	0	0	0	0	0	0	0	0	0	0	0	0	0	0	0	0	0	0	0	0	0	0	0	0	0	0	0	0	0	0	0	0	0	0	0	0	0	0
Oxybelis fulgidus	Colubridae		828.282	2.91818	Arb	6	0	0	0	0	0	0	0	0	0	0	0	0	0	0	0	0	0	0	0	0	0	0	0	0	0	0	0	0	1	0	1	0	0	0	1	0	1	1	1	1	0	0	0
Oxyrhopus aff melanogenys	Dipsadidae	Pseudoboini	176.461	2.24665	T	5	0	0	0	0	0	0	0	0	0	0	0	0	0	0	1*	0	0	0	0	0	0	0	0	0	0	0	1	0	0	0	0	0	0	0	0	0	0	0	0	0	0	0	0
Oxyrhopus formosus	Dipsadidae	Pseudoboini	180.444	2.25634	T	5	0	0	0	0	0	0	0	0	0	0	0	0	0	0	0	0	0	0	0	0	0	0	0	0	0	0	0	0	0	0	0	0	0	0	0	0	0	0	0	0	0	0	0
Philodryas argentea	Dipsadidae	Philodryadini	350.93	2.54522	Arb	5	0	0	0	0	0	0	0	0	0	0	0	0	0	0	0	0	0	0	0	0	0	0	0	0	0	0	0	0	0	0	0	0	0	0	0	0	0	0	0	0	0	0	0
Philodryas viridissima	Dipsadidae	Philodryadini	267.796	2.4278	Arb	2	0	0	0	0	0	0	0	0	0	0	0	0	0	0	1	0	0	0	0	0	1	0	0	0	0	0	0	0	0	0	0	0	0	0	0	0	0	0	0	0	0	0	0
Phrynonax polylepis	Colubridae		1082.32	3.03436	T	2	0	0	0	0	0	0	0	0	0	0	0	0	0	0	1	0	0	0	0	0	0	0	0	0	1	0	1	0	0	0	0	1	0	0	0	0	0	0	0	0	0	0	0
Pseudoboa coronata	Dipsadidae	Pseudoboini	203.084	2.30768	T	2	0	0	0	0	0	0	0	0	0	0	0	0	0	0	1	0	0	0	0	0	0	0	0	0	0	0	1*	0	0	0	0	0	0	0	0	0	0	0	0	0	0	0	0
Pseudoboa neuwiedii	Dipsadidae	Pseudoboini	277.522	2.4433	T	5	0	0	0	0	0	0	0	0	0	0	0	0	0	0	0	0	0	0	0	0	0	0	0	0	0	0	0	0	0	0	0	0	0	0	0	0	0	0	0	0	0	0	0
Rhinobothryum lentiginosum	Colubridae		389.674	2.5907	T	2	0	0	0	0	0	0	0	0	0	0	0	0	0	0	0	0	0	0	0	0	0	0	0	0	0	0	0	0	0	0	0	0	0	0	0	0	0	0	0	0	0	0	0
Siphlophis cervinus	Dipsadidae	Pseudoboini	178.225	2.25097	Arb	2	0	0	0	0	0	0	0	0	0	0	0	0	0	0	0	0	0	0	0	0	0	0	0	0	0	0	0	0	0	0	0	0	0	0	0	0	0	0	0	0	0	0	0
Siphlophis compressus	Dipsadidae	Pseudoboini	418.506	2.6217	Arb	5	0	0	0	0	0	0	0	0	0	0	0	0	0	0	0	0	0	0	0	0	0	0	0	0	0	0	0	0	0	0	0	0	0	0	0	0	0	0	0	0	0	0	0
Spilotes pullatus	Colubridae		3030.07	3.48145	Arb	2	0	0	0	0	0	0	0	0	0	0	0	0	1	0	1	0	0	0	0	0	0	0	0	0	0	0	1	0	0	0	0	0	0	0	0	0	0	0	0	0	0	0	0
Spilotes sulphureus	Colubridae		1532.03	3.18527	Arb	2	0	0	0	0	0	0	0	0	0	0	0	0	0	0	1	0	0	0	0	0	0	0	0	0	0	0	1	0	0	0	0	0	0	0	0	0	0	0	0	0	0	0	0
Taeniophallus brevirostris	Dipsadidae	Echinantherini	29.8227	1.47455	SF	5	0	0	0	0	0	0	0	0	0	0	0	0	0	0	0	0	0	0	0	0	0	0	0	0	0	0	0	0	0	0	0	0	0	0	0	0	0	0	0	0	0	0	0
Taeniophallus nicagus	Dipsadidae	Echinantherini	24.1914	1.38366	SF	1	0	0	0	0	0	0	0	0	0	0	0	0	0	0	0	0	0	0	0	0	0	0	0	0	0	0	0	0	0	0	0	0	0	0	0	0	0	0	0	0	0	0	0
Tantilla melanocephala	Colubridae		15.435	1.18851	TSF	7	0	0	0	0	0	0	0	0	0	0	0	0	0	0	0	0	0	0	0	0	0	0	0	0	0	0	0	0	0	0	0	0	0	0	0	0	0	0	0	0	0	0	0
Typhlophis squamosus	Anomalepididae		4.17346	0.620496	F	7	0	0	0	0	0	0	0	0	0	0	0	0	0	0	0	0	0	0	0	0	0	0	0	0	0	0	0	0	0	0	0	0	0	0	0	0	0	0	0	0	0	0	0
Xenodon rhabdocephalus	Dipsadidae	Xenodontini	120.208	2.07993	T	1	0	0	0	0	0	0	0	0	0	0	0	0	0	0	0	0	0	0	0	0	0	0	0	0	0	0	0	0	0	0	0	0	0	0	0	0	0	0	0	0	0	0	0
Xenopholis scalaris	Dipsadidae	Xenodontinae	12.1136	1.08327	T	1	0	0	0	0	0	0	0	0	0	0	0	0	0	0	0	0	0	0	0	0	0	0	0	0	0	0	0	0	0	0	0	0	0	0	0	0	0	0	0	0	0	0	0
[truncated: 64 more columns]
